# Supplementary material for: Local Unitary Equivalence of Quantum States Based on the Tensor Decompositions of Unitary Matrices
Source: Entropy (Basel). 2023 Jul 29;25(8):1139. doi: 10.3390/e25081139 (PMC10452990; doi:10.3390/e25081139)
Supplement: Supplementary file 1 [file entropy-25-01139-s001.zip]

Archive with 5 entries (4 files):
- LU╖╓╜Γ/
- LU╖╓╜Γ/Decomposition1.m
- LU╖╓╜Γ/Decomposition2.m
- LU╖╓╜Γ/LUexp1.m
- LU╖╓╜Γ/NEWDecomposition3.m
