# Supplementary material for: Local Unitary Equivalence of Quantum States Based on the Tensor Decompositions of Unitary Matrices
Source: Entropy (Basel). 2023 Jul 29;25(8):1139. doi: 10.3390/e25081139 (PMC10452990; doi:10.3390/e25081139)
Supplement: Supplementary file 1 [file entropy-25-01139-s001.zip › LU╖╓╜Γ/Decomposition2.m]

%½«ÓÏ¾ØÕóX·Ö½â³ÉÁ½¸öÓÏ¾ØÕóÕÅÁ¿»ýµÄÐÎÊ½(Á½ÌåÈýÎ¬)
function[U,V]=Decomposition2(X)
%¾ØÕó·Ö¿é
B=mat2cell(X,[3,3,3],[3,3,3]);
%¼ÆËãµÚ1,1¿éÓëÆä¹²éî×ªÖÃ³Ë»ýµÄ¼£
u1(1,1)=trace(B{1,1}*B{1,1}');
%U(1,1)Ä£³¤
U(1,1)=sqrt(u1(1,1)/3);
%×îÖÕ·Ö½âµÄ¾ØÕóV
V=B{1,1}./U(1,1);
%¼ÆËãUµÄËùÓÐÔªËØ
for i=1:3
    for j=1:3
       U(i,j)=B{i,j}(1,1)/V(1,1);
    end
end
end
