# Supplementary material for: Local Unitary Equivalence of Quantum States Based on the Tensor Decompositions of Unitary Matrices
Source: Entropy (Basel). 2023 Jul 29;25(8):1139. doi: 10.3390/e25081139 (PMC10452990; doi:10.3390/e25081139)
Supplement: Supplementary file 1 [file entropy-25-01139-s001.zip › LU╖╓╜Γ/LUexp1.m]

clc
clear
W=[0.439154 - 0.260657*1i,0.489398 + 0.00346013*1i, 0.43702 - 0.263586*1i, 0.489097 + 0*1i;
   0.42086 - 0.249799*1i,-0.510671 - 0.00361053*1i, 0.418815 - 0.252606*1i, -0.510356 + 0*1i;
   0.438872 - 0.26049*1i, 0.489085 + 0.00345791*1i, -0.4373 + 0.263755*1i, -0.489411+0*1i;
   0.42059 - 0.249639 *1i, -0.510344 - 0.00360822*1i, -0.419084 + 0.252768*1i, 0.510684 + 0*1i]
Unitary_Matrix1=[0.7073157717804006+ 0.005000843737265154*1i, 0.70688003971863;
   0.7068623728603339+ 0.004997638129189724*1i, -0.7073334499706543]    
Unitary_Matrix2=[0.6182373567761775- 0.3728863629370793*1i,0.69190919275723+0*1i;
   0.5924837578103638 - 0.3573532254686829*1i, -0.721984535137726]

%ÅÐ¶Ï¸ÃÓÏ¾ØÕóÊÇ·ñ¿ÉÒÔ±»·Ö½â³ÉÁ½¸öÓÏ¾ØÕóKronecker»ýµÄÐÎÊ½
%Èç¹û¸ÃÓÏ¾ØÕó¿ÉÒÔ·Ö½â,Ôò¶ÔÆä½øÐÐ·Ö½â,²¢ÑéÖ¤
if(Judge1(W)==1)
    disp('¸Ã¾ØÕó¿ÉÒÔ±»·Ö½â³ÉÁ½¸öÓÏ¾ØÕóKronecker»ýµÄÐÎÊ½')
    disp('¶ÔÆä½øÐÐ·Ö½â')
    [U,V]=Decomposition1(W);
else
    disp('¸Ã¾ØÕó²»¿ÉÒÔ±»·Ö½â³ÉÁ½¸öÓÏ¾ØÕóKronecker»ýµÄÐÎÊ½')
end
%ÑéÖ¤·Ö½âµÃµ½µÄ¾ØÕóUºÍVÊÇ²»ÊÇÓÏ¾ØÕó
U*U'
V*V'
if(norm(W-kron(U,V),inf)<1e-4)
    disp('·Ö½â³É¹¦,·Ö½âµÃµ½µÄ¾ØÕóÈçÏÂ: ')
    U
    V
else
    disp('·Ö½âÊ§°Ü')
end

%%%%%%%%%%%%%%5
clc
clear
Unitary_Matrix3=[-0.604595 + 0.205281*1i,-0.627222 + 0.0418986*1i,-0.444029;
    -0.470058 - 0.508846*1i, 0.101579 + 0.637547*1i , 0.321461;
    -0.140313 + 0.304563*1i, -0.372038 - 0.222801*1i , 0.836362]    
Unitary_Matrix4=[-0.588568- 0.0526613*1i,-0.440378+0.030256*1i, -0.675253;
    -0.528159 - 0.141522*1i, -0.383611 + 0.152346*1i, 0.728432;
    -0.109659+ 0.582931*1i, -0.154478- 0.78159*1i, 0.115845]
X=kron(Unitary_Matrix3,Unitary_Matrix4)
 
%ÅÐ¶Ï¸ÃÓÏ¾ØÕóÊÇ·ñ¿ÉÒÔ±»·Ö½â³ÉÁ½¸öÓÏ¾ØÕóKronecker»ýµÄÐÎÊ½
if(Judge2(X)==1)
    disp('¸Ã¾ØÕó¿ÉÒÔ±»·Ö½â³ÉÁ½¸öÓÏ¾ØÕóKronecker»ýµÄÐÎÊ½')
else
    disp('¸Ã¾ØÕó²»¿ÉÒÔ±»·Ö½â³ÉÁ½¸öÓÏ¾ØÕóKronecker»ýµÄÐÎÊ½')
end
%Èç¹û¸ÃÓÏ¾ØÕó¿ÉÒÔ·Ö½â,Ôò¶ÔÆä½øÐÐ·Ö½â,²¢ÑéÖ¤
if (Judge2(X)==1)
    disp('¶ÔÆä½øÐÐ·Ö½â')
    [U,V]=Decomposition2(X);
end
 
%ÑéÖ¤·Ö½âµÃµ½µÄ¾ØÕóUºÍVÊÇ²»ÊÇÓÏ¾ØÕó
U*U'
V*V'
%ÑéÖ¤ÊÇ·ñ·Ö½â³É¹¦
kron(U,V)-kron(Unitary_Matrix3,Unitary_Matrix4)
if (max(kron(U,V)-X)<1e-4)
    disp('·Ö½â³É¹¦,µÃµ½ÒÔÏÂ¾ØÕó: ')
    U
    V
end

%%%%%%%%%%%%%%%5555
% YÊÇÒ»¸öÂú×ã¾ÖÓòLUµÈ¼ÛÌõ¼þµÄµÄÓÏ¾ØÕó£¨ÈýÌå¶þÎ¬£©
clc
clear
 
Unitary_Matrix5=[0.701056- 0.224367*1i, 0.67689;
   0.644678- 0.206324*1i, -0.736084]    
Unitary_Matrix6=[0.686641- 0.06032*1i,0.72449;
   0.721711 - 0.0634009*1i, -0.689285]
Unitary_Matrix7=[0.888143+ 0.253079*1i,0.383606;
   0.36892 + 0.105125*1i, -0.923497]
Y=kron(kron(Unitary_Matrix5,Unitary_Matrix6),Unitary_Matrix7)
 
%Judge3(Y)ÅÐ¶Ï¸ÃÓÏ¾ØÕóÊÇ·ñ¿ÉÒÔ±»·Ö½â³ÉÁ½¸öÓÏ¾ØÕóKronecker»ýµÄÐÎÊ½
 
%Èç¹û¸ÃÓÏ¾ØÕó¿ÉÒÔ·Ö½â,Ôò¶ÔÆä½øÐÐ·Ö½â,²¢ÑéÖ¤
if (Judge3(Y)==1)
    disp('¶ÔÆä½øÐÐ·Ö½â')
    [Q,U,V]=NEWDecomposition3(Y);
end
 
%ÑéÖ¤·Ö½âµÃµ½µÄ¾ØÕóQ¡¢UºÍVÊÇ²»ÊÇÓÏ¾ØÕó
Q*Q'
U*U'
V*V'
kron(Q,kron(U,V))-Y;
if (max(kron(kron(Q,U),V)-Y)<1e-5)
% kron(V,kron(Q,U))-Y;
% if (max(kron(V,kron(Q,U))-Y)<1e-5)
    disp('·Ö½â³É¹¦,×îÖÕµÃµ½µÄÓÏ¾ØÕóQ¡¢U¡¢VÈçÏÂ:')
    Q
    U
    V
end
