# Supplementary material for: Local Unitary Equivalence of Quantum States Based on the Tensor Decompositions of Unitary Matrices
Source: Entropy (Basel). 2023 Jul 29;25(8):1139. doi: 10.3390/e25081139 (PMC10452990; doi:10.3390/e25081139)
Supplement: Supplementary file 1 [file entropy-25-01139-s001.zip › LU╖╓╜Γ/NEWDecomposition3.m]

%½«ÓÏ¾ØÕóX·Ö½â³ÉÈý¸öÓÏ¾ØÕóÕÅÁ¿»ýµÄÐÎÊ½(ÈýÌåÁ½Î¬)
function [Q,U,V] = NEWDecomposition3(Y)
%µÚÒ»´Î·Ö¿é
B1=mat2cell(Y,[2,2,2,2],[2,2,2,2]);
%¼ÆËãµÚ1,1¿éÓëÆä¹²éî×ªÖÃ³Ë»ýµÄ¼£
P(1,1)=sqrt(trace(B1{1,1}*B1{1,1}')/2);
V=B1{1,1}./P(1,1)
for i=1:4
    for j=1:4
        p=B1{i,j}./V;
        P(i,j)=p(1,1);
    end
end
if(norm(Y-kron(P,V),inf)<1e-4)
    disp('µÚÒ»´Î·Ö½â³É¹¦£¬µÃµ½V¾ØÕó')
else
    disp('µÚÒ»´Î·Ö½âÊ§°Ü')
end

%µÚ¶þ´Î·Ö¿é
B2=mat2cell(P,[2,2],[2,2]);
%¼ÆËãµÚ1,1¿éÓëÆä¹²éî×ªÖÃ³Ë»ýµÄ¼£
Q(1,1)=sqrt(trace(B2{1,1}*B2{1,1}')/2);
U=B2{1,1}./Q(1,1);
%¼ÆËãUµÄËùÓÐÔªËØ
for i=1:2
    for j=1:2
        q=(B2{i,j}./U);
        Q(i,j)=q(1,1);
    end
end
%¼ì²éµÚ¶þ´Î·Ö½âÊÇ·ñÕýÈ·
if(norm(P-kron(Q,U),inf)<1e-4)
    disp('µÚ¶þ´Î·Ö½â³É¹¦£¬µÃµ½Q,U¾ØÕó')
else
    disp('µÚ¶þ´Î·Ö½âÊ§°Ü')
end
end
